# Supplementary material for: Cisplatin prevents breast cancer metastasis through blocking early EMT and retards cancer growth together with paclitaxel
Source: Theranostics. 2021 Jan 1;11(5):2442–59. doi: 10.7150/thno.46460 (PMC7797698; doi:10.7150/thno.46460)
Supplement: Supplementary file 2 — Supplementary table 2. [file thnov11p2442s2.xlsx]

## Sheet: Sheet1
	Table S2. Sequences of qRT-PCR primers, ChIP PCR primers and shRNAs.
	Primers of qRT-PCR
	Human
	Name of Primer	Sequence
	CDH2-F	TGCGGTACAGTGTAACTGGG
	CDH2-R	GAAACCGGGCTATCTGCTCG
	SNAI1-F	TCGGAAGCCTAACTACAGCGA
	SNAI1-R	AGATGAGCATTGGCAGCGAG
	ZEB1-F	TTACACCTTTGCATACAGAACCC
	ZEB1-R	TTTACGATTACACCCAGACTGC
	ZEB2-F	CAAGAGGCGCAAACAAGCC
	ZEB2-R	GGTTGGCAATACCGTCATCC
	TWIST1-F	GTCCGCAGTCTTACGAGGAG
	TWIST1-R	GCTTGAGGGTCTGAATCTTGCT
	VIMENTIN-F	AGTCCACTGAGTACCGGAGAC
	VIMENTIN-R	CATTTCACGCATCTGGCGTTC
	GSK3B-F	GGCAGCATGAAAGTTAGCAGA
	GSK3B-R	GGCGACCAGTTCTCCTGAATC
	IGF1R-F	AGGATATTGGGCTTTACAACCTG
	IGF1R-R	GAGGTAACAGAGGTCAGCATTTT
	MAGI1-F	GAACAAGGACCTGCGACATTT
	MAGI1-R	ACAGCATGGCGGTAAAGGTTA
	TGFB2-F	CAGCACACTCGATATGGACCA
	TGFB2-R	CCTCGGGCTCAGGATAGTCT
	HIF1A-F	GAACGTCGAAAAGAAAAGTCTCG
	HIF1A-R	CCTTATCAAGATGCGAACTCACA
	ITGA6-F	ATGCACGCGGATCGAGTTT
	ITGA6-R	TTCCTGCTTCGTATTAACATGCT
	PTPRM-F	GGCGAGACGTTCTCAGGTG
	PTPRM-R	AGAAGTCGGTTTAGTCAAGGTGT
	FLOT2-F	TTGCTGACTCTAAGCGAGCC
	FLOT2-R	TCCACGGCAATCTGTTTCTTG
	SMAD2-F	CCGACACACCGAGATCCTAAC
	SMAD2-R	GAGGTGGCGTTTCTGGAATATAA
	SMAD3-F	CCATCTCCTACTACGAGCTGAA
	SMAD3-R	CACTGCTGCATTCCTGTTGAC
	SMAD4-F	CTCATGTGATCTATGCCCGTC
	SMAD4-R	AGGTGATACAACTCGTTCGTAGT
	ITGA5-F	GGCTTCAACTTAGACGCGGAG
	ITGA5-R	TGGCTGGTATTAGCCTTGGGT
	RELA-F	ATGTGGAGATCATTGAGCAGC
	RELA-R	CCTGGTCCTGTGTAGCCATT
	18S-F	AGTCCCTGCCCTTTGTACACA
	18S-R	CGATCCGAGGGCCTCACTA
	FN1-F	CGGTGGCTGTCAGTCAAAG
	FN1-R	AAACCTCGGCTTCCTCCATAA
	OCLN-F	GACTTCAGGCAGCCTCGTTAC
	OCLN-R	GCCAGTTGTGTAGTCTGTCTCA
	CLDN4-F	TGGGGCTACAGGTAATGGG
	CLDN4-R	GGTCTGCGAGGTGACAATGTT
	CLDN1-F	CCTCCTGGGAGTGATAGCAAT
	CLDN1-R	GGCAACTAAAATAGCCAGACCT
	JUP-F	TCGCCATCTTCAAGTCGGG
	JUP-R	AGGGGCACCATCTTTTGCAG
	KRT18-F	TCGCAAATACTGTGGACAATGC
	KRT18-R	GCAGTCGTGTGATATTGGTGT
	ROCK1-F	AACATGCTGCTGGATAAATCTGG
	ROCK1-R	TGTATCACATCGTACCATGCCT
	CDKN1A-F	TGTCCGTCAGAACCCATGC
	CDKN1A-R	AAAGTCGAAGTTCCATCGCTC
	MMP2-F	GATACCCCTTTGACGGTAAGGA
	MMP2-R	CCTTCTCCCAAGGTCCATAGC
	ID2-F	AGTCCCGTGAGGTCCGTTAG
	ID2-R	AGTCGTTCATGTTGTATAGCAGG
	FOS-F	CACTCCAAGCGGAGACAGAC
	FOS-R	AGGTCATCAGGGATCTTGCAG
	RUNX2-F	TGGTTACTGTCATGGCGGGTA
	RUNX2-R	TCTCAGATCGTTGAACCTTGCTA
	LEF1-F	TGCCAAATATGAATAACGACCCA
	LEF1-R	GAGAAAAGTGCTCGTCACTGT
	MUC1-F	TGCCGCCGAAAGAACTACG
	MUC1-R	TGGGGTACTCGCTCATAGGAT
	MUC12-F	CTGCGCGTCCGTTACTACAG
	MUC12-R	GGGTCGCTTGAACTGGGTG
	PEBP1-F	CCTGCAAGAAGTGGACGAG
	PEBP1-R	ACCAAGGTGTAGAGCTTCCCT
	PTEN-F	TTTGAAGACCATAACCCACCAC
	PTEN-R	ATTACACCAGTTCGTCCCTTTC
	DSP-F	GCAGGATGTACTATTCTCGGC
	DSP-R	CCTGGATGGTGTTCTGGTTCT
	HMGA2-F	ACCCAGGGGAAGACCCAAA
	HMGA2-R	CCTCTTGGCCGTTTTTCTCCA
	JUNB-F	ACAAACTCCTGAAACCGAGCC
	JUNB-R	CGAGCCCTGACCAGAAAAGTA
	ATF3-F	CCTCTGCGCTGGAATCAGTC
	ATF3-R	TTCTTTCTCGTCGCCTCTTTTT
	IL8-F	TTTTGCCAAGGAGTGCTAAAGA
	IL8-R	AACCCTCTGCACCCAGTTTTC
	TOB1-F	ATGCCCATAAGTGACCCAGC
	TOB1-R	GTAGAGCCGAACTTGGTGGC
	ROR1-F	CTTACCTGACCCTCGATGAACC
	ROR1-R	CCATAGATGGTGGACCGAAAGG
	DOCK4-F	GGCCTGTCATTGGAAATTGGA
	DOCK4-R	GTGAACGTAGCTGGAAGGAAA
	NGR1-F	CGGTGTCCATGCCTTCCAT
	NGR1-R	GGGAGGCTGTTACTGTCATGC
	ARHGAP21-F	CATGGCACAGCCAGTTGAAAT
	ARHGAP21-R	CCCTACCAGGTTGTGTCAGTA
	ARHGAP1-F	TTTAGTGCCTGTCGAATGCCC
	ARHGAP1-R	GTCACTCTCCACGTACTGGTC
	VEGFA-F	AGGGCAGAATCATCACGAAGT
	VEGFA-R	AGGGTCTCGATTGGATGGCA
	RND1-F	TTAGCGAAGGATTGCTATCCAGA
	RND1-R	GTATCCCAGAGACTAAGCTCCA
	JARID2-F	ACCAGTCTAAGGGATTAGGACC
	JARID2-R	TGCTGGGACTATTCGGCTGA
	SNAI2-F	CGAACTGGACACACATACAGTG
	SNAI2-R	CTGAGGATCTCTGGTTGTGGT
	SNAI3-F	ACTGCGACAAGGAGTACACC
	SNAI3-R	GAGTGCGTTTGCAGATGGG
	ZEPPO1-F	CCCTCCAGCATTGGCTACC
	ZEPPO1-R	CAATAGGGGTCGCGGCATAAT
	FOXA1-F	GCAATACTCGCCTTACGGCT
	FOXA1-R	TACACACCTTGGTAGTACGCC
	FOXQ1-F	CACGCAGCAAGCCATATACG
	FOXQ1-R	CGTTGAGCGAAAGGTTGTGG
	FOXC2-F	CCTCCTGGTATCTCAACCACA
	FOXC2-R	GAGGGTCGAGTTCTCAATCCC
	FOXF1-F	GCGGCTTCCGAAGGAAATG
	FOXF1-R	CAAGTGGCCGTTCATCATGC
	FOXA2-F	GGAGCAGCTACTATGCAGAGC
	FOXA2-R	CGTGTTCATGCCGTTCATCC
	GATA4-F	CGACACCCCAATCTCGATATG
	GATA4-R	GTTGCACAGATAGTGACCCGT
	KLF8-F	CCCAAGTGGAACCAGTTGACC
	KLF8-R	GACGTGGACACCACAAGGG
	PARD3-F	GGGGACGGCCACATGAAAG
	PARD3-R	TTCCAAGCGATGCACCTGTAT
	PARD6A-F	AGCATCGTCGAGGTGAAGAG
	PARD6A-R	GTATAGCCAAGTAGCACGTCC
	EPCAM-F	AATCGTCAATGCCAGTGTACTT
	EPCAM-R	TCTCATCGCAGTCAGGATCATAA
	LTBP1-F	CAGCGTGCCTAAACTTTATCAGC
	LTBP1-R	TCAGGAGGATGTTTCACATGGA
	Mouse
	Name of primer	Sequence
	mJUP-F	TGGCAACAGACATACACCTACG
	mJUP-R	GGTGGTAGTCTTCTTGAGTGTG
	mCLDN4-F	GGAGGGCCTCTGGATGAACT
	mCLDN4-R	GATGCTGATGACCATAAGGGC
	mKRT18-F	CAGCCAGCGTCTATGCAGG
	mKRT18-R	CCTTCTCGGTCTGGATTCCAC
	mOCLN-F	TGAAAGTCCACCTCCTTACAGA
	mOCLN-R	CCGGATAAAAAGAGTACGCTGG
	mCDH1-F	CAGTTCCGAGGTCTACACCTT
	mCDH1-R	TGAATCGGGAGTCTTCCGAAAA
	mFN1-F	GCTCAGCAAATCGTGCAGC
	mFN1-R	CTAGGTAGGTCCGTTCCCACT
	mVIM-F	CGGCTGCGAGAGAAATTGC
	mVIM-R	CCACTTTCCGTTCAAGGTCAAG
	mCDH2-F	AGGCTTCTGGTGAAATTGCAT
	mCDH2-R	GTCCACCTTGAAATCTGCTGG
	mSNAI1-F	CACACGCTGCCTTGTGTCT
	mSNAI1-R	GGTCAGCAAAAGCACGGTT
	mTWIST1-F	GGACAAGCTGAGCAAGATTCA
	mTWIST1-R	CGGAGAAGGCGTAGCTGAG
	mZEB1-F	ACCGCCGTCATTTATCCTGAG
	mZEB1-R	CATCTGGTGTTCCGTTTTCATCA
	mATF3-F	TTTGCTAACCTGACACCCTTTG
	mATF3-R	AGAGGACATCCGATGGCAGA
	mID2-F	TCCGGTGAGGTCCGTTAGG
	mID2-R	CAGACTCATCGGGTCGTCC
	mp21-F	CCTGGTGATGTCCGACCTG
	mp21-R	CCATGAGCGCATCGCAATC
	mFOS-F	CGGGTTTCAACGCCGACTA
	mFOS-R	TGGCACTAGAGACGGACAGAT
	mSMAD3-F	CATTCCATTCCCGAGAACACTAA
	mSMAD3-R	GCTGTGGTTCATCTGGTGGT
	mSMAD4-F	ACACCAACAAGTAACGATGCC
	mSMAD4-R	GCAAAGGTTTCACTTTCCCCA
	mTGFB2-F	CTTCGACGTGACAGACGCT
	mTGFB2-R	GCAGGGGCAGTGTAAACTTATT
	mGSK3B-F	ATGGCAGCAAGGTAACCACAG
	mGSK3B-R	TCTCGGTTCTTAAATCGCTTGTC
	mMAGI1-F	ATGCAAAATGCTGGCATAGTCC
	mMAGI1-R	AGAGTCGGCTGTAAAGCTACT
	mTGFB1-F	CCACCTGCAAGACCATCGAC
	mTGFB1-R	CTGGCGAGCCTTAGTTTGGAC
	mCTNNB1-F	ATGGAGCCGGACAGAAAAGC
	mCTNNB1-R	TGGGAGGTGTCAACATCTTCTT
	CTNNB1-F	CATCTACACAGTTTGATGCTGCT
	CTNNB1-R	GCAGTTTTGTCAGTTCAGGGA
	TGFB1-F	CAATTCCTGGCGATACCTCAG
	TGFB1-R	GCACAACTCCGGTGACATCAA
	mACTB-F	GGCTGTATTCCCCTCCATCG
	mACTB-R	CCAGTTGGTAACAATGCCATGT
	mJARID2-F	GAAGGCGGTAAATGGGCTTCT
	mJARID2-F	TCGTTGCTAGTAGAGGACACTT
	mTOB1-F	ATGCAGCTTGAAATCCAAGTAGC
	mTOB1-R	AGGATACCAGTGCCCTTCATATT
	mROR1-F	TGAGCCGATGAATAACATCACAA
	mROR1-R	CAGGTGCATCATTCTTGAACCA
	mDOCK4-F	AGCGGTGCATTGTTGTGAG
	mDOCK4-R	CTCGAAAGCTGGCAATAACCA
	mNGR1-F	TTCCCATTCTGGCTTGTCTAGT
	mNGR1-R	CCAGGGTCAAGGTGGGTAG
	mRND1-F	CAGTTGGGCGCAGAAATCTAC
	mRND1-R	TGGGCTAGACTTGTTCAGACA
	mARHGAP21-F	AAGACCAAGGTGAACCTGTGT
	mARHGAP21-R	TGAAGTGTCGTAATGTGAAACCA
	mARHGAP1-F	AGCCGGTGATGATAAGTATGGG
	mARHGAP1-R	ACTGGTCCAATGTGTGTTTCAA
	mVEGFA-F	GCACATAGAGAGAATGAGCTTCC
	mVEGFA-R	CTCCGCTCTGAACAAGGCT
	Primers of ChIP-Seq
	Name of Primer	Sequence
	ChIP-qPCR-FN1-F	TGAAGTACAGAAATGCCAATGCC
	ChIP-qPCR-FN1-R	CCAGACTCGTTGAACCTGGTA
	ChIP-qPCR-LTBP1-F	TGTGTCAATACTGTGGGGGC
	ChIP-qPCR-LTBP1-R	TACCAACCCTGCACATCACC
	Sequences of shRNAs
	Name of shRNA	Sequence
	shATF3-1 F	CCGG CAGAATAAACACCTCTGCCAT CTCGAG ATGGCAGAGGTGTTTATTCTG TTTTTG
	shATF3-1 R	AATTCAAAAA CAGAATAAACACCTCTGCCAT CTCGAG ATGGCAGAGGTGTTTATTCTG
	shATF3-2 F	CCGG AGAAGGAACATTGCAGAGCTA CTCGAG TAGCTCTGCAATGTTCCTTCT TTTTTG
	shATF3-2 R	AATTCAAAAA AGAAGGAACATTGCAGAGCTA CTCGAG TAGCTCTGCAATGTTCCTTCT
	shATF3-3 F	CCGG GCATCCTTTGTCTCACCAATT CTCGAG AATTGGTGAGACAAAGGATGC TTTTTG
	shATF3-3 R	AATTCAAAAA GCATCCTTTGTCTCACCAATT CTCGAG AATTGGTGAGACAAAGGATGC
	shATF3-3’-1-F	CCGG CGCTGGCTACTGTCTATTAAA CTCGAG TTTAATAGACAGTAGCCAGCG TTTTTG
	shATF3-3’-1-R	AATTCAAAAA CGCTGGCTACTGTCTATTAAA CTCGAG TTTAATAGACAGTAGCCAGCG
	shATF3-3’-2-F	CCGG CAGGAAGAAAGCAGAAAGTTC CTCGAG GAACTTTCTGCTTTCTTCCTG TTTTTG
	shATF3-3’-2-R	AATTCAAAAA CAGGAAGAAAGCAGAAAGTTC CTCGAG GAACTTTCTGCTTTCTTCCTG
	shATF3-3’-3-F	CCGG TGCTGTTATGTCCAGAAATTG CTCGAG CAATTTCTGGACATAACAGCA TTTTTG
	shATF3-3’-3-R	AATTCAAAAA TGCTGTTATGTCCAGAAATTG CTCGAG CAATTTCTGGACATAACAGCA
	shMAPK13-1 F	CCGG GATCCTAACAGGCCACGTTAA CTCGAG TTAACGTGGCCTGTTAGGATC TTTTTG
	shMAPK13-1 R	AATTCAAAAA GATCCTAACAGGCCACGTTAA CTCGAG TTAACGTGGCCTGTTAGGATC
	shCEBPA-1 F	CCGG TGCAGTTCCAGATCGCGCACT CTCGAG AGTGCGCGATCTGGAACTGCA TTTTTG
	shCEBPA-1 R	AATTCAAAAA TGCAGTTCCAGATCGCGCACT CTCGAG AGTGCGCGATCTGGAACTGCA
	shCEBPA-2 F	CCGG CCCGGCAACTCTAGTATTTAG CTCGAG CTAAATACTAGAGTTGCCGGG TTTTTG
	shCEBPA-2 R	AATTCAAAAA CCCGGCAACTCTAGTATTTAG CTCGAG CTAAATACTAGAGTTGCCGGG
	shCEBPA-3 F	CCGG ACGAGACGTCCATCGACATCA CTCGAG TGATGTCGATGGACGTCTCGT TTTTTG
	shCEBPA-3 R	AATTCAAAAA ACGAGACGTCCATCGACATCA CTCGAG TGATGTCGATGGACGTCTCGT
	shCREB1-1 F	CCGG CAATACAGCTGGCTAACAATG CTCGAG CATTGTTAGCCAGCTGTATTG TTTTTG
	shCREB1-1 R	AATTCAAAAA CAATACAGCTGGCTAACAATG CTCGAG CATTGTTAGCCAGCTGTATTG
	shCREB1-2 F	CCGG GGAGTCAGTGGATAGTGTAAC CTCGAG GTTACACTATCCACTGACTCC TTTTTG
	shCREB1-2 R	AATTCAAAAA GGAGTCAGTGGATAGTGTAAC CTCGAG GTTACACTATCCACTGACTCC
	shCREB1-3 F	CCGG ACGGTGCCAACTCCAATTTAC CTCGAG GTAAATTGGAGTTGGCACCGT TTTTTG
	shCREB1-3 R	AATTCAAAAA ACGGTGCCAACTCCAATTTAC CTCGAG GTAAATTGGAGTTGGCACCGT
	shATF3 mouse-1 F	CCGG CAGAATAAACACCTCTGCCAT CTCGAG ATGGCAGAGGTGTTTATTCTG TTTTTG
	shATF3 mouse-1 R	AATTCAAAAA CAGAATAAACACCTCTGCCAT CTCGAG ATGGCAGAGGTGTTTATTCTG
	shATF3 mouse-2 F	CCGG GCATCCTTTGTCTCACCAATT CTCGAG AATTGGTGAGACAAAGGATGC TTTTTG
	shATF3 mouse-2 R	AATTCAAAAA GCATCCTTTGTCTCACCAATT CTCGAG AATTGGTGAGACAAAGGATGC
	shATF3 mouse-3 F	CCGG CAGAATAAACACCTCTGCCAT CTCGAG ATGGCAGAGGTGTTTATTCTG TTTTTG
	shATF3 mouse-3 R	AATTCAAAAA CAGAATAAACACCTCTGCCAT CTCGAG ATGGCAGAGGTGTTTATTCTG
	shATF3 mouse 3’-1 F	CCGG GCCTGTCAACATAATAAATAT CTCGAG ATATTTATTATGTTGACAGGC TTTTTG
	shATF3 mouse 3’-1 R	AATTCAAAAA GCCTGTCAACATAATAAATAT CTCGAG ATATTTATTATGTTGACAGGC
	shATF3 mouse 3’-2 F	CCGG GGACTCTGGCTACTGTTAAAA CTCGAG TTTTAACAGTAGCCAGAGTCC TTTTTG
	shATF3 mouse 3’-2 R	AATTCAAAAA GGACTCTGGCTACTGTTAAAA CTCGAG TTTTAACAGTAGCCAGAGTCC
	shOVOL1-1 F	CCGG CTCACCTCAAGAAGATCCATG CTCGAG CATGGATCTTCTTGAGGTGAG TTTTTG
	shOVOL1-1 R	AATTCAAAAA CTCACCTCAAGAAGATCCATG CTCGAG CATGGATCTTCTTGAGGTGAG
	shOVOL1-2 F	CCGG AGTGTCACAACGACGTCAAGA CTCGAG TCTTGACGTCGTTGTGACACT TTTTTG
	shOVOL1-2 R	AATTCAAAAA AGTGTCACAACGACGTCAAGA CTCGAG TCTTGACGTCGTTGTGACACT
	shOVOL2-1 F	CCGG CAGGCATTCGTCCCTACAAAT CTCGAG ATTTGTAGGGACGAATGCCTG TTTTTG
	shOVOL2-1 R	AATTCAAAAA CAGGCATTCGTCCCTACAAAT CTCGAG ATTTGTAGGGACGAATGCCTG
	shOVOL2-2 F	CCGG GCAGCAGTATGCCTATAAGCA CTCGAG TGCTTATAGGCATACTGCTGC TTTTTG
	shOVOL2-2 R	AATTCAAAAA GCAGCAGTATGCCTATAAGCA CTCGAG TGCTTATAGGCATACTGCTGC
	shTFAP2A-1 F	CCGG CGTCTCCGCCATCCCTATTAA CTCGAG TTAATAGGGATGGCGGAGACG TTTTTG
	shTFAP2A-1 R	AATTCAAAAA CGTCTCCGCCATCCCTATTAA CTCGAG TTAATAGGGATGGCGGAGACG
	shTFAP2A-2 F	CCGG CCAATGAGCAAGTGACAAGAA CTCGAG TTCTTGTCACTTGCTCATTGG TTTTTG
	shTFAP2A-2 R	AATTCAAAAA CCAATGAGCAAGTGACAAGAA CTCGAG TTCTTGTCACTTGCTCATTGG
	shTFAP2C-1 F	CCGG CCTCAGCTCTACGTCTAAATA CTCGAG TATTTAGACGTAGAGCTGAGG TTTTTG
	shTFAP2C-1 R	AATTCAAAAA CCTCAGCTCTACGTCTAAATA CTCGAG TATTTAGACGTAGAGCTGAGG
	shTFAP2C-2 F	CCGG CCTATGTCTGTGAAGCCGAAT CTCGAG ATTCGGCTTCACAGACATAGG TTTTTG
	shTFAP2C-2 R	AATTCAAAAA CCTATGTCTGTGAAGCCGAAT CTCGAG ATTCGGCTTCACAGACATAGG
	shKLF4-1 F	CCGG TTGTGGATATCAGGGTATAAA CTCGAG TTTATACCCTGATATCCACAA TTTTTG
	shKLF4-1 R	AATTCAAAAA TTGTGGATATCAGGGTATAAA CTCGAG TTTATACCCTGATATCCACAA
	shKLF4-2 F	CCGG CGCCACCCACACTTGTGATTA CTCGAG TAATCACAAGTGTGGGTGGCG TTTTTG
	shKLF4-2 R	AATTCAAAAA CGCCACCCACACTTGTGATTA CTCGAG TAATCACAAGTGTGGGTGGCG
	shFN1-1 F	CCGG GCCTGCTCCAAGAATTGGTTT CTCGAG AAACCAATTCTTGGAGCAGGC TTTTTG
	shFN1-1 R	AATTCAAAAA GCCTGCTCCAAGAATTGGTTT CTCGAG AAACCAATTCTTGGAGCAGGC
	shFN1-2 F	CCGG CGTGGTTGTATCAGGACTTAT CTCGAG ATAAGTCCTGATACAACCACG TTTTTG
	shFN1-2 R	AATTCAAAAA CGTGGTTGTATCAGGACTTAT CTCGAG ATAAGTCCTGATACAACCACG
	shFN1-3 F	CCGG TGCAGCACAACTTCGAATTAT CTCGAG ATAATTCGAAGTTGTGCTGCA TTTTTG
	shFN1-3 R	AATTCAAAAA TGCAGCACAACTTCGAATTAT CTCGAG ATAATTCGAAGTTGTGCTGCA
	(F: Forward; R: Reverse)
